# Supplementary material for: Normative values for relative schoolbag weight in primary school children aged 6-14 from Czech Republic: A pilot study
Source: PLoS One. 2019 Nov 25;14(11):e0225741. doi: 10.1371/journal.pone.0225741 (PMC6876794; doi:10.1371/journal.pone.0225741)
Supplement: S1 Raw Data — (XLSX) [file pone.0225741.s001.xlsx]

## Sheet: Sheet1
Sex (1=girls, 2=boys)	Age (yrs)	Height (m)	Weight (kg)	Body-mass index (kg/m2)	Schoolbag weight (kg)	Relative schoolbag weight (%)
1	6	1.21	20.5	14	4.2	20
1	6	1.22	22.9	15.3	4.6	20
1	6	1.32	30.7	17.6	3.4	11
1	6	1.26	22.2	14.1	4.2	19
1	6	1.32	38.1	22	4.7	12
1	6	1.3	33.9	20.2	4.5	13
1	6	1.3	37.6	22.2	3.7	10
1	6	1.26	21.6	13.5	3.5	16
1	6	1.28	31.9	19.6	3.6	11
1	6	1.2	23.9	16.7	4.1	17
1	6	1.31	25.6	14.8	4.6	18
1	6	1.18	20	14.3	3.8	19
1	6	1.24	22.1	14.4	3.4	15
1	6	1.25	21.4	13.8	3.5	16
1	6	1.23	19.4	12.8	3.1	16
1	6	1.29	32.1	19.3	4	12
1	6	1.16	21.4	15.8	4.3	20
1	6	1.17	17.1	12.4	4.4	26
1	6	1.25	24.3	15.6	4.9	20
1	6	1.17	19.4	14.1	3.7	19
1	6	1.24	29.2	19	4	14
1	6	1.23	22.6	15	4.2	19
1	6	1.22	20.9	14	4.9	23
1	6	1.28	22.7	13.9	4.4	19
1	6	1.18	21.1	15.1	5.3	25
1	6	1.22	26.6	17.8	3.9	15
1	6	1.1	18.3	15	4	22
1	6	1.21	24	16.4	2.3	10
1	6	1.18	20.1	14.4	3.6	18
1	7	1.29	29.8	17.8	3.4	11
1	7	1.36	40.5	21.9	4.7	12
1	7	1.41	35.8	18	3.2	9
1	7	1.3	24.2	14.3	3.3	14
1	7	1.2	23.3	16.1	4	17
1	7	1.21	22	15.2	4.4	20
1	7	1.34	32	17.8	4.7	15
1	7	1.31	24.5	14.4	3.3	13
1	7	1.25	21.7	13.9	4.7	22
1	7	1.28	23.1	14.2	3.1	13
1	7	1.34	27.8	15.5	4.2	15
1	7	1.32	30.5	17.5	4.2	14
1	7	1.34	26.9	15.1	3.3	12
1	7	1.21	21.1	14.5	4.8	23
1	7	1.28	30.2	18.5	3.1	10
1	7	1.29	22.7	13.6	4.1	18
1	7	1.27	24.5	15.1	4.6	19
1	7	1.37	27.2	14.5	5	18
1	7	1.32	27.1	15.7	4.3	16
1	7	1.32	26.3	15.2	5	19
1	7	1.61	48.5	18.7	6	12
1	7	1.34	26	14.6	4.7	18
1	7	1.37	28.5	15.3	4.6	16
1	7	1.27	23.1	14.3	4.4	19
1	7	1.21	22.4	15.4	3.5	16
1	7	1.3	24.6	14.7	4.5	18
1	7	1.28	29.2	17.8	4.8	16
1	7	1.43	36	17.6	5.3	15
1	7	1.31	25.7	15	5.5	21
1	7	1.24	24.9	16.2	3.7	15
1	7	1.24	25.6	16.6	4.5	18
1	7	1.29	25.1	15.1	3.6	14
1	7	1.29	27.9	16.9	4.4	16
1	7	1.21	21.3	14.5	3.9	18
1	7	1.31	24.5	14.3	4.5	18
1	7	1.19	20.4	14.5	4.5	22
1	7	1.33	25.4	14.4	4.9	19
1	7	1.32	25.7	14.8	3.4	13
1	7	1.24	20.6	13.4	3.8	18
1	7	1.25	26.2	16.8	4.9	19
1	7	1.35	29.6	16.1	3.6	12
1	7	1.3	27.2	16.1	4.1	15
1	7	1.31	36.8	21.5	5.6	15
1	8	1.35	30	16.5	5.3	18
1	8	1.32	28.5	16.5	5.3	19
1	8	1.29	33.2	20.1	4.4	13
1	8	1.33	36.1	20.3	5.5	15
1	8	1.28	21.9	13.3	4.4	20
1	8	1.36	28.4	15.4	5.5	19
1	8	1.33	26	14.8	4.5	17
1	8	1.39	29.9	15.6	4.3	14
1	8	1.26	21.7	13.6	3.8	18
1	8	1.44	61.6	29.7	3.4	6
1	8	1.53	41.4	17.6	3	7
1	8	1.46	30.6	14.5	5.3	17
1	8	1.3	28.8	17	5.3	18
1	8	1.22	21.2	14.2	5.4	25
1	8	1.25	27.2	17.3	2.6	10
1	8	1.25	26.9	17.2	3.2	12
1	8	1.31	25.3	14.8	5.8	23
1	8	1.38	23.3	12.3	4	17
1	8	1.34	27.7	15.4	4.4	16
1	8	1.3	25.1	14.9	4.5	18
1	8	1.38	35.4	18.6	3.7	10
1	8	1.33	30.3	17.1	1.7	6
1	8	1.29	25.7	15.4	4.1	16
1	8	1.32	33.6	19.3	5.1	15
1	8	1.33	25.6	14.4	3.8	15
1	8	1.26	25.9	16.3	4.1	16
1	8	1.31	26.4	15.3	4.9	19
1	8	1.27	24.9	15.6	5.4	22
1	8	1.26	27.6	17.5	3.2	12
1	8	1.34	28.8	15.9	5.7	20
1	8	1.4	33.3	17	5.2	16
1	8	1.22	24.9	16.7	4.5	18
1	8	1.36	30.3	16.5	6.9	23
1	8	1.3	24	14.2	5.1	21
1	8	1.37	32.3	17.2	5.2	16
1	8	1.28	29.5	18	5.3	18
1	8	1.26	21.6	13.6	3.6	17
1	8	1.37	36.5	19.4	5.9	16
1	9	1.43	39.1	19.2	6.2	16
1	9	1.33	27.1	15.3	4.4	16
1	9	1.47	37.9	17.5	4.2	11
1	9	1.44	35.7	17.2	4.5	13
1	9	1.39	28.9	14.9	3.3	11
1	9	1.54	37.4	15.7	7	19
1	9	1.38	37.5	19.7	4.4	12
1	9	1.32	28.6	16.3	5.7	20
1	9	1.28	23.8	14.5	5.6	24
1	9	1.47	35.5	16.4	8	23
1	9	1.51	37.8	16.6	6.7	18
1	9	1.5	46.8	20.8	7.3	16
1	9	1.39	27.5	14.3	4.9	18
1	9	1.47	36.1	16.7	4.6	13
1	9	1.5	39.2	17.5	6.5	17
1	9	1.35	28.8	15.8	4.2	15
1	9	1.45	48.4	23	5.3	11
1	9	1.38	34.5	18.2	4.6	13
1	9	1.49	26.5	12	6.2	23
1	9	1.48	36.3	16.7	4.2	12
1	9	1.39	32.9	17	5	15
1	9	1.44	37.1	17.8	4.5	12
1	9	1.34	36	20.2	5	14
1	9	1.5	55.7	24.9	5.2	9
1	9	1.35	33	18.1	5.1	15
1	9	1.45	35.9	17.1	5.8	16
1	9	1.54	41.8	17.6	4.2	10
1	9	1.53	36.8	15.8	4.4	12
1	10	1.54	40.9	17.2	5	12
1	10	1.45	41.5	19.7	5.2	13
1	10	1.47	32.9	15.3	4.7	14
1	10	1.45	33.8	16.2	2	6
1	10	1.38	35.3	18.4	5.2	15
1	10	1.41	31.8	16.1	5.7	18
1	10	1.51	36.7	16.2	4.2	11
1	10	1.32	27.5	15.8	5.5	20
1	10	1.46	49.5	23.3	2	4
1	10	1.47	32.8	15.2	6.7	20
1	10	1.44	31	14.9	3.5	11
1	10	1.5	45.8	20.5	5.7	12
1	10	1.44	39.4	19.1	5.5	14
1	10	1.46	33.5	15.8	6.7	20
1	10	1.32	24.1	13.9	4.5	19
1	10	1.38	26.5	14	5	19
1	10	1.6	49.7	19.5	5.2	10
1	10	1.53	43.4	18.4	5.9	14
1	10	1.44	35.7	17.2	6.4	18
1	10	1.26	26.9	17	5.3	20
1	10	1.43	33	16.2	4.2	13
1	10	1.52	39.3	17.1	5.2	13
1	10	1.39	28.6	14.8	4.8	17
1	10	1.37	26.4	14.1	5.6	21
1	10	1.45	30.8	14.6	5.6	18
1	10	1.47	39.7	18.3	6.2	16
1	10	1.43	29.1	14.3	3.7	13
1	10	1.45	36	17.1	6.5	18
1	10	1.48	38.5	17.7	3.8	10
1	10	1.44	38	18.3	4.7	12
1	10	1.45	35	16.6	4.6	13
1	10	1.4	31.9	16.3	6.1	19
1	10	1.51	44.3	19.3	5.6	13
1	10	1.42	37.1	18.4	6	16
1	10	1.32	29.3	16.8	4.9	17
1	10	1.45	39.1	18.5	6.4	16
1	10	1.54	35	14.7	7	20
1	11	1.43	31.5	15.4	7.4	23
1	11	1.38	38.9	20.4	4.9	13
1	11	1.55	38.1	16	5.4	14
1	11	1.58	38.9	15.6	5.6	14
1	11	1.51	41.2	18.2	5.8	14
1	11	1.49	36.4	16.5	4.7	13
1	11	1.47	43.9	20.3	5.7	13
1	11	1.53	36.3	15.5	8.5	23
1	11	1.61	43.5	16.9	7.2	17
1	11	1.63	65.7	24.7	7.3	11
1	11	1.53	45.2	19.3	3.8	8
1	11	1.49	35.3	15.9	4	11
1	11	1.47	39.1	18.1	4.7	12
1	11	1.5	31.4	13.9	6.4	20
1	11	1.46	34.2	16.2	5.5	16
1	11	1.53	40.7	17.5	7.1	17
1	11	1.45	29.9	14.2	5.4	18
1	11	1.53	31.7	13.5	8	25
1	11	1.63	62.3	23.4	8	13
1	11	1.57	41.8	17.1	5.4	13
1	11	1.4	32.3	16.5	6.3	20
1	11	1.46	42.1	19.6	7.1	17
1	11	1.49	36.4	16.4	7.8	21
1	11	1.47	33.3	15.5	7.4	22
1	11	1.46	36	16.9	5	14
1	11	1.51	33.3	14.7	7.1	21
1	11	1.66	55.3	20.1	5.3	10
1	11	1.43	32.1	15.8	5.9	18
1	11	1.59	43.8	17.3	4.1	9
1	12	1.52	53	23.1	6.1	12
1	12	1.61	39	15	2.3	6
1	12	1.5	46.4	20.6	7.6	16
1	12	1.62	67.3	25.5	3	4
1	12	1.67	51.1	18.3	7.9	15
1	12	1.68	45.3	16.1	4.7	10
1	12	1.57	48.1	19.5	4.8	10
1	12	1.52	38.7	16.8	3.7	10
1	12	1.54	56.3	23.8	4.9	9
1	12	1.68	56.3	20	3.7	7
1	12	1.53	41.6	17.8	5	12
1	12	1.64	52.1	19.4	4.9	9
1	12	1.49	32.5	14.7	5.3	16
1	12	1.58	42.3	16.9	6.4	15
1	12	1.64	45.1	16.8	0.3	1
1	12	1.62	47.1	17.9	6	13
1	12	1.65	47.4	17.3	5.7	12
1	12	1.48	35	16	6.4	18
1	12	1.64	56.4	20.9	4.7	8
1	12	1.57	47.3	19.2	6.2	13
1	12	1.55	34.2	14.3	6.4	19
1	12	1.7	49	16.9	3.3	7
1	12	1.47	34.4	15.9	8	23
1	13	1.58	58.4	23.4	4.3	7
1	13	1.67	59.4	21.3	7.7	13
1	13	1.5	38.4	17	3.1	8
1	13	1.69	51.3	17.9	4.7	9
1	13	1.56	48.3	19.9	2.3	5
1	13	1.6	67.1	26.4	4.8	7
1	13	1.52	40.4	17.5	3.4	8
1	13	1.59	44.5	17.6	5.5	12
1	13	1.61	38.9	15	0.7	2
1	13	1.58	45.2	18.2	4.3	10
1	13	1.69	56.3	19.7	4.8	9
1	13	1.67	62.2	22.4	5.4	9
1	13	1.66	51.1	18.5	3.5	7
1	13	1.59	34.7	13.7	3.3	10
1	13	1.71	56.4	19.3	4.9	9
1	14	1.63	57.7	21.8	5.2	9
1	14	1.69	55.4	19.4	4.9	9
1	14	1.76	81.1	26.2	4.4	5
1	14	1.6	63.4	24.7	2.7	4
1	14	1.73	53.8	18	3.6	7
1	14	1.53	59.3	25.3	7.5	13
1	14	1.57	49.8	20.1	5.1	10
1	14	1.72	60	20.3	2.1	4
1	14	1.7	52.7	18.3	3.3	6
1	14	1.62	72.7	27.8	6.7	9
1	14	1.68	50.5	18	3.8	8
1	14	1.6	56.7	22.1	4.7	8
1	14	1.72	64.4	21.8	4	6
1	14	1.57	55	22.3	1.4	3
1	14	1.7	51.2	17.8	5	10
1	14	1.58	56.8	22.8	4.5	8
1	14	1.61	46.4	18	3.8	8
2	6	1.21	24.7	16.8	4.1	17
2	6	1.23	22.1	14.7	3.2	14
2	6	1.21	20.5	14	4.8	23
2	6	1.27	25.5	15.7	4	16
2	6	1.28	24.7	15.2	4.2	17
2	6	1.32	25.8	14.7	2.8	11
2	6	1.21	21.6	14.7	4.7	22
2	6	1.22	26	17.5	3.6	14
2	6	1.27	25.8	15.9	3.9	15
2	6	1.24	23.6	15.3	4.3	18
2	6	1.2	22.1	15.4	3.9	18
2	6	1.19	20.1	14.1	5.3	26
2	6	1.17	18.9	13.9	3.3	17
2	6	1.24	24.6	16.1	3.6	15
2	6	1.26	24.9	15.7	5	20
2	6	1.23	21.2	14	4.9	23
2	6	1.23	25.8	17.1	3.3	13
2	6	1.23	21.8	14.4	3.4	16
2	7	1.47	35.8	16.6	4.1	11
2	7	1.3	27.8	16.4	3.9	14
2	7	1.24	21.5	14	4.8	22
2	7	1.32	27.1	15.7	4.1	15
2	7	1.37	30.9	16.6	3.2	10
2	7	1.23	20.7	13.7	4	19
2	7	1.18	19.9	14.2	4.7	24
2	7	1.26	29	18.2	3.2	11
2	7	1.26	25	15.8	4.2	17
2	7	1.3	24	14.3	4	17
2	7	1.32	24.5	14.1	3.3	13
2	7	1.36	26.8	14.6	6.2	23
2	7	1.28	24.1	14.7	5.4	22
2	7	1.22	24	16	4.7	20
2	7	1.38	27.8	14.6	3.3	12
2	7	1.28	28.9	17.7	4.9	17
2	7	1.33	21.9	12.5	3.7	17
2	7	1.22	25	16.7	4	16
2	7	1.28	28.3	17.3	3.9	14
2	7	1.39	27.9	14.5	5.8	21
2	7	1.2	22.1	15.3	4.3	19
2	7	1.33	26.4	15	5.1	19
2	7	1.26	28	17.6	3.7	13
2	7	1.25	23.7	15.3	3.8	16
2	7	1.22	20.2	13.6	3.1	15
2	7	1.3	24.5	14.6	5.8	24
2	7	1.23	27.7	18.4	3.8	14
2	7	1.28	27.6	16.8	4.8	17
2	7	1.26	23.9	15.1	5.2	22
2	7	1.32	25.5	14.6	4.5	18
2	7	1.37	30.8	16.4	5.2	17
2	7	1.21	22.6	15.6	5.1	23
2	7	1.31	28.9	16.8	4.2	15
2	7	1.21	23.7	16.1	4.6	19
2	7	1.24	22.2	14.5	6.5	29
2	7	1.22	24.2	16.3	5.1	21
2	7	1.29	26.4	15.8	4.7	18
2	7	1.27	26.7	16.6	4.3	16
2	7	1.28	27.8	16.9	4.2	15
2	7	1.36	26	14.2	6	23
2	7	1.29	25.5	15.4	3.4	13
2	7	1.41	29.9	15	4.6	15
2	7	1.23	24.1	16	3.3	14
2	7	1.32	30.2	17.3	4	13
2	7	1.28	25.8	15.7	4.4	17
2	7	1.27	24.6	15.3	4.1	17
2	7	1.23	25.7	17.1	3.3	13
2	8	1.36	28.1	15.2	4.5	16
2	8	1.29	29.6	17.9	5.3	18
2	8	1.38	40.3	21	3.4	8
2	8	1.39	41.9	21.8	3.7	9
2	8	1.43	34.2	16.8	4.2	12
2	8	1.32	27.4	15.6	5.1	19
2	8	1.26	24.7	15.6	4.7	19
2	8	1.26	24.6	15.4	4.6	19
2	8	1.4	48.7	24.8	4.1	8
2	8	1.25	24	15.4	3.8	16
2	8	1.39	29	15.1	6	21
2	8	1.28	25.3	15.4	4.6	18
2	8	1.4	37.3	18.9	3.6	10
2	8	1.39	45	23.2	3.3	7
2	8	1.32	27.3	15.8	5.6	21
2	8	1.4	30.9	15.9	4.7	15
2	8	1.46	41.2	19.4	6	15
2	8	1.3	23.2	13.7	5.3	23
2	8	1.41	36.1	18.1	3.4	9
2	8	1.42	32	15.9	3.5	11
2	8	1.36	27.7	15	4	14
2	8	1.35	28.1	15.5	6.2	22
2	8	1.39	33.1	17.1	2	6
2	8	1.3	28.8	17.1	4.6	16
2	8	1.33	29.4	16.6	4.9	17
2	8	1.45	36.8	17.6	4.4	12
2	8	1.31	30.3	17.8	3.5	12
2	8	1.27	24.9	15.6	4.9	20
2	8	1.45	40	19	4.3	11
2	8	1.34	26.3	14.6	3.9	15
2	8	1.44	30.8	15	4	13
2	8	1.31	27.9	16.2	5	18
2	8	1.34	26.8	14.9	4.3	16
2	8	1.34	27.8	15.5	5.3	19
2	8	1.33	28.7	16.2	3.6	13
2	8	1.41	35.1	17.7	5	14
2	8	1.29	25.1	15.2	3.6	14
2	8	1.29	26.9	16.1	5.4	20
2	8	1.3	26.1	15.4	4.7	18
2	8	1.28	25.6	15.6	3.6	14
2	8	1.29	26.3	15.8	4.5	17
2	8	1.32	30.8	17.7	4.2	14
2	8	1.31	27.9	16.3	3.3	12
2	8	1.32	25.7	14.8	3.8	15
2	9	1.39	33.8	17.6	3	9
2	9	1.41	29.1	14.7	5.6	19
2	9	1.36	30.1	16.4	4.2	14
2	9	1.42	45.1	22.2	6.1	14
2	9	1.39	40.2	20.7	5.6	14
2	9	1.25	24.3	15.7	4.6	19
2	9	1.4	45.3	23.2	5.5	12
2	9	1.3	25.2	15	5.1	20
2	9	1.46	39.9	18.6	6.5	16
2	9	1.36	28.6	15.5	4.5	16
2	9	1.43	33.1	16.3	5.9	18
2	9	1.34	40.1	22.4	4.4	11
2	9	1.39	31	16	4.4	14
2	9	1.47	34.2	15.9	4.3	13
2	9	1.38	43.8	23.1	5.4	12
2	9	1.36	32.7	17.7	5.5	17
2	9	1.42	27.8	13.7	5.6	20
2	9	1.31	28	16.3	5.5	20
2	9	1.47	57.6	26.7	5.5	10
2	9	1.36	29.5	16	4.6	16
2	9	1.45	40.6	19.2	5.4	13
2	9	1.41	30.1	15.1	5.8	19
2	9	1.41	28.3	14.3	5.2	18
2	9	1.37	30.4	16.1	5	16
2	9	1.36	36.5	19.7	4.7	13
2	9	1.42	36.7	18.3	6.1	17
2	9	1.36	44.8	24.3	5.5	12
2	9	1.35	47.2	25.9	6.4	14
2	9	1.41	31.1	15.6	4.7	15
2	9	1.46	44.2	20.9	4.1	9
2	9	1.38	29.7	15.7	4.8	16
2	9	1.45	38.3	18.3	4.9	13
2	9	1.42	29.3	14.5	3.6	12
2	9	1.4	38.8	19.9	5.3	14
2	9	1.32	25.1	14.4	5.1	20
2	9	1.4	33.8	17.2	5.1	15
2	9	1.4	35.6	18.3	4.6	13
2	9	1.48	49	22.4	4.4	9
2	9	1.53	44.6	19.1	4.7	11
2	9	1.32	26.8	15.5	5.6	21
2	9	1.34	30.9	17.2	5.2	17
2	9	1.33	27.1	15.3	5.9	22
2	9	1.4	31.8	16.1	5.5	17
2	9	1.35	38.1	21	6.4	17
2	9	1.38	35.1	18.3	6.6	19
2	9	1.35	30.9	17.1	4.1	13
2	9	1.35	31.5	17.4	4.8	15
2	9	1.43	30.8	15.1	4.5	15
2	9	1.39	27.5	14.3	4.8	17
2	9	1.37	32.6	17.5	5.6	17
2	9	1.43	34.2	16.8	7	20
2	9	1.33	26	14.6	5.7	22
2	10	1.39	34.6	17.8	4	12
2	10	1.28	33.1	20.2	4.5	14
2	10	1.49	36.7	16.6	4.6	13
2	10	1.37	30.1	16	3.8	13
2	10	1.55	42.4	17.6	4.9	12
2	10	1.52	36.4	15.8	8.4	23
2	10	1.42	31.6	15.8	5.5	17
2	10	1.4	27.9	14.3	4.8	17
2	10	1.58	53.3	21.2	5.4	10
2	10	1.38	27.6	14.5	6.1	22
2	10	1.47	32.1	14.9	4.8	15
2	10	1.45	35	16.6	3.8	11
2	10	1.38	27.7	14.5	5.6	20
2	10	1.39	31	16.1	4.4	14
2	10	1.49	33.8	15.2	6.4	19
2	10	1.43	35.7	17.5	4.7	13
2	10	1.38	31.3	16.6	3.1	10
2	10	1.46	39.4	18.6	4.5	11
2	10	1.5	35.1	15.6	4.5	13
2	10	1.39	29	15.1	5	17
2	10	1.42	44	21.9	5.8	13
2	10	1.44	42.3	20.3	5.4	13
2	10	1.42	32.4	16.2	4.5	14
2	10	1.47	37.6	17.4	7	19
2	10	1.48	35.7	16.3	4.3	12
2	10	1.42	34.7	17.1	3.5	10
2	10	1.45	39.6	18.8	4.8	12
2	10	1.44	33.6	16.1	4.9	15
2	10	1.48	39.6	18.2	5.4	14
2	10	1.43	46	22.4	5.1	11
2	10	1.32	26.2	15.1	4.3	16
2	10	1.41	26.3	13.3	5.1	19
2	10	1.44	35	16.8	6.1	17
2	10	1.44	35.4	17.2	5.4	15
2	10	1.45	52.2	24.8	5.8	11
2	11	1.51	49.4	21.7	3	6
2	11	1.48	41.9	19.1	5.6	13
2	11	1.51	47.8	21	6.2	13
2	11	1.49	42.6	19.2	6.8	16
2	11	1.47	36.5	16.8	3.5	10
2	11	1.48	37.6	17.2	5.6	15
2	11	1.62	62.8	23.9	5.1	8
2	11	1.43	27.6	13.6	5.1	18
2	11	1.53	51.4	22.1	6.3	12
2	11	1.5	40.8	18.1	4.2	10
2	11	1.52	42.8	18.6	6.5	15
2	11	1.55	41	17.1	4.6	11
2	11	1.55	44.5	18.6	6	13
2	11	1.48	42.7	19.4	3.9	9
2	11	1.53	47.8	20.4	4	8
2	11	1.48	47.1	21.5	7.2	15
2	11	1.29	29.2	17.7	2.6	9
2	11	1.62	47.1	18	4.9	10
2	11	1.47	34.8	16.1	4.1	12
2	11	1.6	46.3	18.1	7	15
2	11	1.43	45.7	22.2	5.8	13
2	11	1.54	67.9	28.6	5.9	9
2	11	1.4	32.2	16.5	4.5	14
2	11	1.61	60.7	23.6	6.3	10
2	11	1.5	39.2	17.4	6.9	18
2	11	1.49	50.1	22.6	7.8	16
2	11	1.43	32.3	15.8	3.2	10
2	11	1.42	35.8	17.9	5.9	16
2	11	1.55	39.2	16.4	3.8	10
2	11	1.54	45.6	19.3	6.1	13
2	11	1.39	32.4	16.9	6.1	19
2	12	1.54	47.7	20	5.8	12
2	12	1.64	44.6	16.6	6.9	15
2	12	1.52	34.3	14.8	1.8	5
2	12	1.57	71.7	29.1	8.3	12
2	12	1.64	43.1	15.9	5.4	13
2	12	1.63	43.2	16.3	4.6	11
2	12	1.61	66.8	25.7	4.8	7
2	12	1.46	32.2	15.2	4.7	15
2	12	1.48	43	19.6	5.4	13
2	12	1.44	32.2	15.5	4.4	14
2	12	1.63	56.6	21.2	6.2	11
2	12	1.72	58.8	19.9	5.3	9
2	12	1.57	41.4	16.9	7.9	19
2	12	1.62	38.9	14.8	4.8	12
2	12	1.61	42	16.1	4.4	10
2	12	1.53	46.6	19.9	4.3	9
2	12	1.45	42.9	20.5	7.1	17
2	12	1.63	57.4	21.7	4.4	8
2	12	1.65	48.3	17.7	6.8	14
2	12	1.66	51.2	18.6	6.3	12
2	12	1.57	44.2	17.9	7.2	16
2	12	1.56	53	21.9	6.7	13
2	12	1.57	47	19.1	7	15
2	12	1.51	47.4	20.8	2.9	6
2	12	1.56	45.7	18.9	5.3	12
2	12	1.66	54.8	20	4.6	8
2	12	1.76	80.7	25.9	8.1	10
2	12	1.52	38.1	16.6	4.7	12
2	12	1.54	51.3	21.6	5.6	11
2	12	1.6	51.8	20.2	3.6	7
2	12	1.42	32.4	16.2	6.3	19
2	12	1.46	35.6	16.8	8.5	24
2	12	1.67	56.9	20.5	6	11
2	12	1.62	47	18	5.5	12
2	12	1.56	44.8	18.4	5.8	13
2	12	1.54	40.7	17.3	3.8	9
2	12	1.65	57.1	20.9	6.2	11
2	12	1.5	38.8	17.2	5.7	15
2	12	1.6	39.3	15.3	7.4	19
2	12	1.63	64.6	24.4	5.3	8
2	12	1.62	49.7	18.9	5.3	11
2	12	1.52	35.9	15.6	6.4	18
2	12	1.63	48.9	18.5	7.8	16
2	12	1.66	60.7	22.2	4	7
2	12	1.58	40	16	7.1	18
2	12	1.47	30.9	14.3	8	26
2	12	1.81	64.5	19.8	5.5	9
2	13	1.72	49.7	16.8	4.7	9
2	13	1.68	47.7	16.9	5.4	11
2	13	1.81	64.6	19.7	6.1	9
2	13	1.52	47.6	20.6	3.8	8
2	13	1.67	46.2	16.5	5.1	11
2	13	1.63	45.9	17.3	3.9	8
2	13	1.66	78.7	28.4	6.4	8
2	13	1.5	36.6	16.2	4.5	12
2	13	1.62	51.9	19.9	3.6	7
2	13	1.49	53.3	24.1	2.5	5
2	13	1.62	50.9	19.4	3.4	7
2	13	1.69	62.1	21.9	7	11
2	13	1.67	55.8	20	5	9
2	13	1.76	59.2	19.2	4.9	8
2	13	1.69	79	27.5	6	8
2	13	1.77	60.9	19.4	6.6	11
2	13	1.61	45.8	17.8	3.9	9
2	13	1.63	53.9	20.4	9.2	17
2	13	1.53	62.3	26.5	2.4	4
2	13	1.77	68.5	21.8	6	9
2	13	1.37	28.7	15.4	4.3	15
2	13	1.68	64.3	22.7	4.7	7
2	14	1.81	63.2	19.2	4.3	7
2	14	1.75	60.7	19.8	6.6	11
2	14	1.82	62.1	18.8	6.2	10
2	14	1.89	86.8	24.3	9.5	11
2	14	1.69	56.3	19.8	4.9	9
2	14	1.65	47.7	17.5	5.4	11
2	14	1.78	66.2	20.9	3.4	5
2	14	1.8	54	16.7	6.7	12
2	14	1.64	46.8	17.3	4.8	10
2	14	1.65	63.4	23.2	5.3	8
2	14	1.67	63.6	22.8	7.2	11
2	14	1.68	61.9	21.9	5.2	8
2	14	1.78	61.1	19.2	5.1	8
2	14	1.78	92.5	29.4	7	8
2	14	1.7	50.6	17.5	6.8	13
2	14	1.77	67.5	21.5	2.5	4
2	14	1.74	49.5	16.3	7.3	15
2	14	1.7	54.1	18.8	8.6	16
2	14	1.7	60.2	21	8	13
2	14	1.67	77.1	27.7	4	5
2	14	1.66	62.3	22.6	5.5	9
2	14	1.74	54.4	18.1	7.1	13
2	14	1.66	59.7	21.7	6.8	11
2	14	1.72	49.6	16.7	9.3	19
2	14	1.84	97.4	28.8	5	5
2	14	1.81	55.4	17	7.3	13
2	14	1.7	82.5	28.6	8.1	10
2	14	1.74	79.2	26.1	6.6	8
2	14	1.64	47.2	17.5	5.9	13
